# Supplementary material for: miR-671-5p Inhibition by MSI1 Promotes Glioblastoma Tumorigenesis via Radioresistance, Tumor Motility and Cancer Stem-like Cell Properties
Source: Biomedicines. 2021 Dec 23;10(1):21. doi: 10.3390/biomedicines10010021 (PMC8773172; doi:10.3390/biomedicines10010021)
Supplement: Supplementary file 1 [file biomedicines-10-00021-s001.zip]

Archive with 1 entries (1 files):
- biomedicines-1495456-supplementary.pdf
